# Supplementary material for: Fungal diversity and drug susceptibility of the oral mycobiome of domestic dogs
Source: Front Vet Sci. 2023 Nov 15;10:1281712. doi: 10.3389/fvets.2023.1281712 (PMC10684787; doi:10.3389/fvets.2023.1281712)
Supplement: Supplementary file 1 [file Data_Sheet_1.xlsx]

## Sheet: Morphology
DATE	NUMBER	COLOR	MORPHOLOGY	SPECIES
2021-02-26	1					KEY:
2021-02-26	2					RCSM - round, convex, smooth, matte
2021-02-26	3					RFSM - round, flat, smooth, matte
2021-02-26	4	plum	RCSM	Malassezia pachydermatis		MISSING MORPHOLOGY NOTES
2021-02-26	5					NO GROWTH
2021-02-26	6
2021-02-26	7
2021-02-26	8					251 swabs
2021-02-26	9					73 GROWTH
2021-02-26	10					10 MIXED INFECTION
2021-03-02	11
2021-03-02	12-A	creamy to purple	RCSGlossy	Bullera alba
	12-R	pink/plum	wrinkly, irregular	Bullera alba
2021-03-02	13	plum	RCSM	Malassezia pachydermatis
2021-03-02	14
2021-03-02	15-A	purple punct.	RCSM	Malassezia pachydermatis
2021-03-09	16	plum	RCSM	Malassezia pachydermatis
2021-03-09	17
2021-03-09	18	purple punct.	RCSM	Malassezia pachydermatis
2021-03-09	19
2021-03-09	20	creamy to purple	RCSM	Malassezia pachydermatis
2021-03-09	21
2021-03-09	22	plum	RCSM	Malassezia pachydermatis
2021-03-09	23	creamy to purple	RCSM	Malassezia pachydermatis
2021-03-09	24
2021-03-23	25
2021-03-23	26
2021-03-23	27-A	creamy to purple	RCSM	Malassezia pachydermatis
2021-03-23	28-A			Keratinophyton durum
2021-03-23	29-A	creamy to purple	RCSM	Filobasidium magnum
	29-C	pink	RCSM	Malassezia pachydermatis
2021-03-23	30
2021-03-23	31	purple punct.	RFSM	Malassezia pachydermatis
2021-03-30	32
2021-03-30	33	pink	RCSM	Malassezia pachydermatis
2021-03-30	34
2021-03-30	35
2021-03-30	36
2021-03-30	37
2021-04-13	38
2021-04-13	39
2021-04-13	40
2021-04-13	41
2021-04-13	42
2021-04-13	43
2021-04-14	44	lavender	RCSGlossy	Naganishia diffluens
2021-04-14	45
2021-04-14	46	pink	RCSM	Malassezia pachydermatis
2021-04-14	47
2021-04-14	48
2021-04-14	49
2021-04-14	50
2021-04-14	51
2021-04-14	52	pink	RCSM	Naganishia albida
2021-04-14	53	lavender	RCSM	Malassezia pachydermatis
2021-04-14	54
2021-04-14	55
2021 APR	CYT-0
2021 APR	DAQ-0
2021 APR	EUQ-0
2021 APR	GBR-0
2021 APR	KPS-0
2021 APR	KZS-0
2021 APR	PGS-0
2021 APR	PQT-0
2021 APR	QCT-0
2021 APR	QFS-0
2021 APR	QHT-0
2021 APR	QIS-0
2021 APR	QST-0
2021 APR	RTS-0
2021 APR	SKS-0
2021 APR	SRS-0
2021 APR	TST-0	purple	RCSM	Malassezia pachydermatis
2021 APR	TUT-0
2021 APR	UGT-0
2021 APR	ULT-0
2021 APR	URS-0
2021 APR	UYT-0
2021 APR	VAS-0
2021 APR	VZT-0
2021 APR	WST-0
2021 APR	XGT-0	purple	RCSM	Malassezia pachydermatis
2021 APR	XIS-0
2021 APR	YXQ-0	purple	RCSM	Malassezia pachydermatis
2021 APR	YYQ-0
2021 APR	QDT-0
2021-04-20	56
2021-04-20	57
2021-04-20	58	purple	RCSM	Malassezia pachydermatis
2021-04-20	59
2021-04-20	60
2021-04-20	61	purple	RCSM	Malassezia pachydermatis
2021-04-20	62
4/27/21?	63	creamy to purple	RCSM	Malassezia pachydermatis
4/27/21?	64
2021-05-04	65
2021-05-04	66	creamy to purple	RCSM	Malassezia pachydermatis
2021-05-04	67
2021-05-04	68-A	purple	RCSM	Malassezia pachydermatis
2021-05-04	69
2021-05-04	70-A	purple punct.	RCSM	Malassezia pachydermatis
2021-05-04	71
2021-05-25	72
2021-05-25	73-A	lilac/cream	RFSM	Candida parapsilosis
	73-B	pink	RCSM	Malassezia pachydermatis
2021-05-25	74-A	pink/plum	RCSM	Candida glabrata
	74-B	plum	RCSM	Malassezia pachydermatis
	74-C	light green	RCSM	Candida albicans
	74-D	white/cream	RCSM	Candida auris
2021-05-25	75
2021-05-25	76	pink	RCSM	Malassezia pachydermatis
2021-05-25	77-A	pink	RCSM	Malassezia pachydermatis
2021-05-25	78-B	light green	RCSM	Candida albicans
2021-05-25	79	pink	RCSM	Malassezia pachydermatis
2021-05-25	80-B	purple	RCSM	Malassezia pachydermatis
2021-05-25	81	pink	RCSM	Malassezia pachydermatis
2021-05-25	82
2021-05-25	83-A	light green	RCSM	Candida albicans
2021-05-25	84
2021-06-08	85
2021-06-08	86
2021-06-08	87
2021-06-08	88
2021-06-08	89
2021-06-08	90
2021-06-08	91
2021-06-08	92
2021-06-16	93
2021-06-16	94
2021-06-16	95
2021-06-16	96
2021-06-29	97
2021-06-29	98
2021-06-29	99
2021-07-13	100
2021-07-13	101	light green	RCSM	Candida albicans
2021-07-13	102	light green	RCSM	Candida albicans
2021-07-13	103
2021-07-20	104
2021-07-20	105
2021-07-20	106
2021-07-20	107
2021-07-20	108-C	blue	RCSM	Diutina rugosa
	108-D	blue	RCSM	Diutina catenulata
	108-W	blue	RCSM	Diutina catenulata
	108-S-1	blue	RCSM	Diutina rugosa
2021-07-27	109	pink	RCSM	Malassezia pachydermatis
2021-07-27	110
2021-07-27	111	pink	RCSM	Malassezia pachydermatis
2021-07-27	112
2021-07-27	113
2021-07-27	114	purple punct.	RFSM	Malassezia pachydermatis
2021-07-27	115
2021-07-27	116
2021-09-29	117	pink	RCSM	Malassezia pachydermatis
2021-09-29	118	pink	RCSM	Malassezia pachydermatis
2021-09-29	119
2021-09-29	120
2021-09-29	121
2021-09-29	122
2021-09-29	123
2021-09-29	124
2021-09-29	125	beige	RCSM	Filobasidium uniguttulatum
2021-09-29	126
2021-09-29	127
2021-09-29	128
2021-09-29	129-A	beige	RCSM	Filobasidium uniguttulatum
	129-B	purple punct.	RFSM	Malassezia pachydermatis
	129-C	purple	RCSM	Malassezia pachydermatis
	129-W	green/purple/multicolor	wrinkly, irregular	Ustilago maydis
2021-09-29	130	pink	RCSM	Malassezia pachydermatis
2021-09-29	131
2021-10-05	132
2021-10-05	133
2021-10-05	134
2021-10-05	135-A	light purple	RCSM	Pseudozyma pruni
2021-10-05	136
2021-10-05	137
2021-10-05	138
2021-10-05	139-A	dark purple	RCSM	Malassezia pachydermatis
2021-10-05	140
2021-10-05	141-A	beige	RCSGlossy	Filobasidium uniguttulatum
	141-B	purple punct.	RFSM	Malassezia pachydermatis
2021-10-05	142
2021-10-05	143
2021-10-05	144
2021-10-05	145
2021-10-05	146
2021-10-12	147
2021-10-12	148
2021-10-12	149-B	lavender	RCSM	Candida parapsilosis
2021-10-12	150
2021-10-12	151-A	blue	RCSM	Diutina rugosa
	151-B	pink	RCSM	Malassezia pachydermatis
	151-C	brown/gray	RFSM	Saitozyma flava
2021-10-12	152	purple punct.	RFSM	Malassezia pachydermatis
2021-10-12	153
2021-10-12	154	purple punct.	RFSM	Malassezia pachydermatis
2021-10-12	155
2021-10-12	156	pink	RCSM	Malassezia pachydermatis
2021-10-19	157	purple	RCSM	Malassezia pachydermatis
2021-10-19	158
2021-10-19	159
2021-10-19	160	beige	RCSM	Filobasidium uniguttulatum
2021-10-19	161
2021-10-19	162
2021-10-19	163
2021-10-19	164
2021-10-19	165
2021-10-19	166
2021-10-19	167
2021-10-19	168
2021-10-19	169
2021-10-26	170	pink	RCSM	Malassezia pachydermatis
2021-10-26	171
2021-10-26	172	pink	RCSM	Malassezia pachydermatis
2021-10-26	173
2021-10-26	174
2021-10-26	175
2021-10-26	176
2021-10-26	177	plum	RCSM	Malassezia pachydermatis
2021-10-26	178	pink	RCSM	Malassezia pachydermatis
2021-10-26	179-A	multicolor green/purple/teal	wrinkly	Ustilago maydis
	179-B	green/purple/multicolor	wrinkly	Ustilago maydis
	179-D	dark brown/green	RFSM	Ustilago maydis
2021-10-26	180
2021-10-26	182
2021-11-02	183
2021-11-02	184
2021-11-02	185-A	red	RCSM	Rhodotorula glutinis
	185-B	teal	RCSGlossy; filamentous	Trichosporon jirovecii
	185-C
	185-D	light green	RCSM	Candida albicans
2021-11-02	186
2021-11-02	187
2021-11-02	188
2021-11-02	190
2021-11-02	191
2021-11-02	192
2021-11-02	193	light green	RCSM	Candida albicans
2021-11-02	194
2021-11-02	195
2021-11-02	196
2021-11-02	197	dark purple	RCSM	Malassezia pachydermatis
2021-11-10	198
2021-11-10	199
2021-11-10	200	purple punct.	RFSM	Malassezia pachydermatis
2021-11-10	201-A	pink/beige	RCSM	Filobasidium uniguttulatum
	201-B	lavender	RCSM	Cryptococcus neoformans
2021-11-10	202	light green	RCSM	Candida albicans
2021-11-10	203	purple punct.	RFSM	Malassezia pachydermatis
2021-11-10	204
2021-11-10	205	pink	RCSM	Malassezia pachydermatis
2021-11-10	206
2021-11-10	207
2021-11-10	208
2021-11-16	209	plum	RFSM	Malassezia pachydermatis
2021-11-16	210
2021-11-16	211
2021-11-16	212-A	pink	RCSM	Malassezia pachydermatis
	212-B	purple punct.	RFSM	Malassezia pachydermatis
2021-11-16	213
2021-11-16	214
2021-11-16	215
2021-11-16	216
2021-11-16	217
2021-11-16	218
2021-11-16	219
2021-11-16	220
2021-11-16	221
2021-11-16	222	light green	RCSM	Candida albicans
2021-11-16	223
