# Supplementary material for: Fungal diversity and drug susceptibility of the oral mycobiome of domestic dogs
Source: Front Vet Sci. 2023 Nov 15;10:1281712. doi: 10.3389/fvets.2023.1281712 (PMC10684787; doi:10.3389/fvets.2023.1281712)
Supplement: Supplementary file 2 [file Data_Sheet_2.xlsx]

## Sheet: DRUG TESTING
SPECIES	FLC	KTC	TRB		LAB NAME
B. alba	I	R	R		12
B. alba	I	I	R		12-R		S	SUSCEPTIBLE
C. albicans	R	R	R		74-C		I	INTERMEDIATE
C. albicans	R	R	R		78-B		R	RESISTANT
C. albicans	S	I	R		83-A
C. albicans	R	R	R		101
C. albicans	R	R	R		102
C. albicans	R	R	R		185-D
C. albicans	R	R	R		193
C. albicans	I	R	R		202		BREAKPOINTS	FCZ	KTZ	TER
C. albicans	R	R	R		222		Susceptible	≤ 8 μg/mL	≤ 0.125 µg/mL	≤ 2 µg/mL
C. auris	R	R	R		74-D		Resistant	≥ 64 μg/mL	≥ 1 µg/mL	≥ 4 µg/mL
Sait. Flava	R	R	R		151-C
C. glabrata	S	S	R		74-A		NUMBERS	FCZ	KTZ	TER
C. neoformans	R	S	R		201-B		Susceptible	32	7	38
C. parapsilosis	S	S	R		73-A		Intermediate	21	52	9
C. parapsilosis	S	S	R		149-B		Resistant	34	28	40
D. catelulata	I	S	R		108-D		TOTAL ISOLATES	87	87	87
D. rugosa	S	S	R		108-C
D. rugosa	S	S	R		151-A		PERCENTAGE	FCZ	KTZ	TER
F. magnum	R	R	R		29-A		Susceptible	0.368	0.08	0.437
F. uniguttulatum	R	R	R		125		Intermediate	0.241	0.598	0.103
F. uniguttulatum	R	R	R		129-A		Resistant	0.391	0.322	0.46
F. uniguttulatum	R	R	R		141-A
F. uniguttulatum	R	R	R		160
F. uniguttulatum	R	R	R		201-A
M. pachydermatis	S	I	S		4
M. pachydermatis	I	I	S		13
M. pachydermatis	I	I	I		15-A
M. pachydermatis	S	I	S		16-A
M. pachydermatis	I	I	S		18
M. pachydermatis	S	I	S		20
M. pachydermatis	R	I	S		22
M. pachydermatis	S	I	S		23
M. pachydermatis	R	I	S		27-A
M. pachydermatis	S	I	S		29-C
M. pachydermatis	I	I	S		31
M. pachydermatis	R	I	S		33-A
M. pachydermatis	S	I	S		46
M. pachydermatis	R	R	R		53
M. pachydermatis	R	R	R		58
M. pachydermatis	I	I	R		61
M. pachydermatis	I	I	S		63
M. pachydermatis	I	I	S		66
M. pachydermatis	I	I	I		68-A
M. pachydermatis	I	I	S		70-A
M. pachydermatis	R	I	I		73-B
M. pachydermatis	S	I	S		74-B
M. pachydermatis	I	I	S		76
M. pachydermatis	S	I	S		77-A
M. pachydermatis	I	I	S		79
M. pachydermatis	R	I	I		80-B
M. pachydermatis	S	I	S		81
M. pachydermatis	S	I	S		109
M. pachydermatis	S	I	S		111
M. pachydermatis	R	I	I		114
M. pachydermatis	S	I	S		117
M. pachydermatis	S	I	S		118
M. pachydermatis	I	I	S		129-B
M. pachydermatis	S	I	S		130
M. pachydermatis	R	I	I		139-A
M. pachydermatis	S	I	S		141-B
M. pachydermatis	S	I	S		151-B
M. pachydermatis	S	R	I		152
M. pachydermatis	R	I	S		154
M. pachydermatis	S	I	S		156
M. pachydermatis	S	I	S		157
M. pachydermatis	S	I	S		170
M. pachydermatis	S	I	S		172
M. pachydermatis	I	I	S		177
M. pachydermatis	I	I	S		178
M. pachydermatis	I	I	R		197
M. pachydermatis	S	I	S		200
M. pachydermatis	I	I	I		203
M. pachydermatis	S	I	S		205
M. pachydermatis	R	R	R		209
M. pachydermatis	I	I	S		212-A
M. pachydermatis	R	R	I		TST-0
M. pachydermatis	R	R	R		XGT-0
M. pachydermatis	R	I	R		YXQ-0
Naganishia albida	R	R	R		52
Naganishia diffluens	R	R	R		44
P. prunii	R	R	R		135-A
R. glutinis	R	I	R		185-A
T. jirovecii	S	I	R		185-B
U. maydis	S	R	R		129-W
U. maydis	S	R	R		179-A
K. durum					28-A
